# Supplementary material for: Two-Step Engineering of Food-Grade Aspergillus oryzae via Endogenous Signal Peptides and Vesicle Trafficking Proteins to Enhance Carrier-Free Protein Secretion
Source: J Fungi (Basel). 2026 Apr 18;12(4):289. doi: 10.3390/jof12040289 (PMC13117078; doi:10.3390/jof12040289)
Supplement: Supplementary file 1 [file jof-12-00289-s001.zip]

Archive with 1 entries (1 files):
- jof-4214711-supplementary.pdf
